# Supplementary material for: Associations of age at marriage and first pregnancy with maternal nutritional status in Nepal
Source: Evol Med Public Health. 2022 Jul 25;10(1):325–38. doi: 10.1093/emph/eoac025 (PMC9346504; doi:10.1093/emph/eoac025)
Supplement: eoac025_Supplementary_Data [file eoac025_supplementary_data.zip]

Archive with 2 entries (2 files):
- Supplementary online material revised.pdf
- STROBE_checklist_cross-sectional-28 May.docx
